# Supplementary material for: Optimization of a Cefuroxime Axetil-Loaded Liquid Self-Nanoemulsifying Drug Delivery System: Enhanced Solubility, Dissolution and Caco-2 Cell Uptake
Source: Pharmaceutics. 2022 Apr 1;14(4):772. doi: 10.3390/pharmaceutics14040772 (PMC9028143; doi:10.3390/pharmaceutics14040772)
Supplement: Supplementary file 1 [file pharmaceutics-14-00772-s001.zip]

Archive with 1 entries (1 files):
- pharmaceutics-1646830-supplementary.pdf
